# Supplementary material for: The NLRP3–CASP1 Axis Contributes to Pyroptosis in Bovine Mammary Epithelial Cells During Clinical Mastitis
Source: Antioxidants (Basel). 2026 Mar 19;15(3):385. doi: 10.3390/antiox15030385 (PMC13023787; doi:10.3390/antiox15030385)
Supplement: Supplementary file 1 [file antioxidants-15-00385-s001.zip]

Archive with 1 entries (1 files):
- antioxidants-4116480-supplementary.pdf
